# Supplementary material for: Tetra­gonal polymorph of 5,5-dichloro­barbituric acid
Source: Acta Crystallogr Sect E Struct Rep Online. 2011 Dec 23;68(Pt 1):o235–6. doi: 10.1107/S1600536811054626 (PMC3254567; doi:10.1107/S1600536811054626)
Supplement: Supplementary file 1 [file e-68-0o235-sup1.cif]

##############################################################################
#                                                                            #
# This CIF contains the data in a paper accepted for publication in          #
# Acta Crystallographica Section E. It conforms to the requirements of       #
# Notes for Authors for Acta Crystallographica Section E, and has been       #
# peer reviewed under the auspices of the IUCr Commission on Journals.       #
#                                                                            #
# Full details of the Crystallographic Information File format               #
# are given in the paper "The Crystallographic Information File (CIF):       #
# a New Standard Archive File for Crystallography" by S. R. Hall, F. H.      #
# Allen and I. D. Brown [Acta Cryst. (1991), A47, 655-685].                  #
#                                                                            #
# The current version of the core CIF dictionary is obtainable from          #
# ftp://ftp.iucr.org/pub/cif_core.dic.                                       #
#                                                                            #
# Software is freely available for graphical display of the structure(s)     #
# in this CIF. For information consult the CIF software page                 #
# http://www.iucr.org/resources/cif/software.                                #
#                                                                            #
# This file may be used for bona fide research purposes within the           #
# scientific community so long as proper attribution is given to the journal # 
# article from which it was obtained.                                        #
#                                                                            #
##############################################################################
data_I
_audit_creation_method     SHELXL-97
_chemical_name_systematic
;
5,5-dichlorobarbituric acid
;
_chemical_name_common     '5,5-dichlorobarbituric acid'
_chemical_formula_moiety     'C4 H2 Cl2 N2 O3'
_chemical_formula_sum     'C4 H2 Cl2 N2 O3'
_chemical_formula_iupac     'C4 H2 Cl2 N2 O3'
_chemical_formula_weight     196.98
_chemical_melting_point     478
_symmetry_cell_setting     tetragonal
_symmetry_space_group_name_H-M     'P -4 21 c'
_symmetry_space_group_name_Hall     'P -4 2n'
loop_
    _symmetry_equiv_pos_as_xyz
    'x, y, z'
    '-x, -y, z'
    'x+1/2, -y+1/2, -z+1/2'
    '-x+1/2, y+1/2, -z+1/2'
    'y+1/2, x+1/2, z+1/2'
    '-y+1/2, -x+1/2, z+1/2'
    '-y, x, -z'
    'y, -x, -z'
_cell_length_a     13.8883(3)
_cell_length_b     13.8883(3)
_cell_length_c     6.9126(2)
_cell_angle_alpha     90.00
_cell_angle_beta     90.00
_cell_angle_gamma     90.00
_cell_volume     1333.34(6)
_cell_formula_units_Z     8
_cell_measurement_reflns_used     5173
_cell_measurement_theta_min     2.9275
_cell_measurement_theta_max     29.3300
_cell_measurement_temperature     173(2)
_exptl_crystal_description     needle
_exptl_crystal_colour     colourless
_exptl_crystal_size_max     0.20
_exptl_crystal_size_mid     0.05
_exptl_crystal_size_min     0.05
_exptl_crystal_density_diffrn     1.963
_exptl_crystal_density_meas     ?
_exptl_crystal_density_method     'not measured'
_exptl_crystal_F_000     784
_exptl_absorpt_coefficient_mu     0.924
_exptl_absorpt_correction_type     multi-scan
_exptl_absorpt_process_details
;
(CrysAlis RED; Oxford Diffraction, 2003)
;
_exptl_absorpt_correction_T_min     0.8368
_exptl_absorpt_correction_T_max     0.9553
_exptl_special_details     ?
_diffrn_ambient_temperature     173(2)
_diffrn_radiation_type     MoK\a
_diffrn_radiation_wavelength     0.71073
_diffrn_radiation_source     'Enhance Ultra (Mo) X-ray Source'
_diffrn_radiation_monochromator     'mirror'
_diffrn_measurement_device_type
                                 'Oxford Diffraction Xcalibur Ruby Gemini ultra'
_diffrn_measurement_method     '\w scans'
_diffrn_reflns_number     11025
_diffrn_reflns_av_R_equivalents     0.0408
_diffrn_reflns_av_sigmaI/netI     0.0214
_diffrn_reflns_theta_min     2.93
_diffrn_reflns_theta_max     25.99
_diffrn_reflns_theta_full     25.00
_diffrn_measured_fraction_theta_max     0.999
_diffrn_measured_fraction_theta_full     0.999
_diffrn_reflns_limit_h_min     -17
_diffrn_reflns_limit_h_max     17
_diffrn_reflns_limit_k_min     -16
_diffrn_reflns_limit_k_max     17
_diffrn_reflns_limit_l_min     -7
_diffrn_reflns_limit_l_max     8
_diffrn_standards_number     0
_diffrn_standards_interval_count     0
_diffrn_standards_interval_time     0
_diffrn_standards_decay_%     0
_refine_special_details
;
Refinement of <i>F</i>^2^ against ALL reflections. The weighted <i>R</i>-factor
<i>wR</i> and goodness of fit <i>S</i> are based on <i>F</i>^2^, conventional
<i>R</i>-factors <i>R</i> are based on <i>F</i>, with <i>F</i> set to zero for
negative <i>F</i>^2^. The threshold expression of <i>F</i>^2^ >
\s(<i>F</i>^2^) is used only for calculating <i>R</i>-factors(gt) <i>etc</i>.
and is not relevant to the choice of reflections for refinement.
<i>R</i>-factors based on <i>F</i>^2^ are statistically about twice as large
as those based on <i>F</i>, and <i>R</i>- factors based on ALL data will be
even larger.
;
_reflns_number_total     1310
_reflns_number_gt     1242
_reflns_threshold_expression     I>2sigma(I)
_refine_ls_structure_factor_coef     Fsqd
_refine_ls_matrix_type     full
_refine_ls_R_factor_all     0.0216
_refine_ls_R_factor_gt     0.0198
_refine_ls_wR_factor_gt     0.0488
_refine_ls_wR_factor_ref     0.0495
_refine_ls_goodness_of_fit_ref     1.072
_refine_ls_restrained_S_all     1.075
_refine_ls_number_reflns     1310
_refine_ls_number_parameters     107
_refine_ls_number_restraints     2
_refine_ls_hydrogen_treatment     refall
_refine_ls_weighting_scheme     calc
_refine_ls_weighting_details
         'calc w=1/[\s^2^(Fo^2^)+(0.0266P)^2^+0.2183P] where P=(Fo^2^+2Fc^2^)/3'
_atom_sites_solution_hydrogens     geom
_atom_sites_solution_primary     direct
_atom_sites_solution_secondary     difmap
_refine_ls_shift/su_max     0.000
_refine_ls_shift/su_mean     0.000
_refine_diff_density_max     0.201
_refine_diff_density_min     -0.158
_refine_ls_extinction_method     'SHELXL97 (Sheldrick, 2008)'
_refine_ls_extinction_coef     0.0046(8)
_refine_ls_extinction_expression
                                  'Fc^*^=kFc[1+0.001xFc^2^\l^3^/sin(2\q)]^-1/4^'
_refine_ls_abs_structure_details     'Flack (1983), <b>541 Friedel pairs</b>'
_refine_ls_abs_structure_Flack     -0.08(7)
loop_
    _atom_type_symbol
    _atom_type_description
    _atom_type_scat_dispersion_real
    _atom_type_scat_dispersion_imag
    _atom_type_scat_source
    'C' 'C' 0.0033 0.0016
                         'International Tables Vol C Tables 4.2.6.8 and 6.1.1.4'
    'H' 'H' 0.0000 0.0000
                         'International Tables Vol C Tables 4.2.6.8 and 6.1.1.4'
    'N' 'N' 0.0061 0.0033
                         'International Tables Vol C Tables 4.2.6.8 and 6.1.1.4'
    'O' 'O' 0.0106 0.0060
                         'International Tables Vol C Tables 4.2.6.8 and 6.1.1.4'
    'Cl' 'Cl' 0.1484 0.1585
                         'International Tables Vol C Tables 4.2.6.8 and 6.1.1.4'
_computing_data_collection
;
CrysAlis PRO (Oxford Diffraction, 2003)
;
_computing_cell_refinement
;
CrysAlis PRO (Oxford Diffraction, 2003)
;
_computing_data_reduction
;
CrysAlis RED (Oxford Diffraction, 2003)
;
_computing_structure_solution     'SHELXS97 (Sheldrick, 2008)'
_computing_structure_refinement     'SHELXL97 (Sheldrick, 2008)'
_computing_molecular_graphics
            'SHELXTL (Sheldrick, 2008) and Mercury (Macrae <i>et al.</i>, 2008)'
_computing_publication_material     'publCIF (Westrip, 2010)'
loop_
    _atom_site_type_symbol
    _atom_site_label
    _atom_site_fract_x
    _atom_site_fract_y
    _atom_site_fract_z
    _atom_site_U_iso_or_equiv
    _atom_site_adp_type
    _atom_site_calc_flag
    _atom_site_refinement_flags
    _atom_site_occupancy
    _atom_site_symmetry_multiplicity
    _atom_site_disorder_assembly
    _atom_site_disorder_group
    Cl Cl1 0.40679(3) 0.41812(3) 0.32982(7) 0.01953(13) Uani d . 1 1 . .
    Cl Cl2 0.26242(3) 0.27671(3) 0.22840(7) 0.01938(13) Uani d . 1 1 . .
    O O2 0.53042(10) 0.10721(9) -0.1061(2) 0.0225(3) Uani d . 1 1 . .
    O O4 0.37178(9) 0.39086(9) -0.0966(2) 0.0178(3) Uani d . 1 1 . .
    O O6 0.44620(11) 0.22096(11) 0.4808(2) 0.0260(4) Uani d . 1 1 . .
    N N1 0.48923(11) 0.16639(11) 0.1869(2) 0.0158(3) Uani d D 1 1 . .
    N N3 0.44480(11) 0.24555(11) -0.0993(2) 0.0127(3) Uani d D 1 1 . .
    C C2 0.49068(12) 0.16895(13) -0.0125(3) 0.0134(4) Uani d . 1 1 . .
    C C4 0.40209(13) 0.32207(12) -0.0102(3) 0.0120(4) Uani d . 1 1 . .
    C C5 0.38637(12) 0.30971(12) 0.2083(3) 0.0131(4) Uani d . 1 1 . .
    C C6 0.44390(12) 0.22935(13) 0.3078(3) 0.0148(4) Uani d . 1 1 . .
    H H1 0.5202(13) 0.1184(10) 0.233(3) 0.018 Uiso d D 1 1 . .
    H H3 0.4508(14) 0.2465(15) -0.2243(14) 0.018 Uiso d D 1 1 . .
loop_
    _atom_site_aniso_label
    _atom_site_aniso_U_11
    _atom_site_aniso_U_22
    _atom_site_aniso_U_33
    _atom_site_aniso_U_12
    _atom_site_aniso_U_13
    _atom_site_aniso_U_23
    Cl1 0.0247(2) 0.0140(2) 0.0199(2) 0.0036(2) -0.0065(2) -0.00722(19)
    Cl2 0.0156(2) 0.0263(2) 0.0162(2) -0.00433(19) 0.00163(18) 0.00387(19)
    O2 0.0286(8) 0.0197(7) 0.0193(7) 0.0098(6) 0.0067(6) -0.0037(6)
    O4 0.0212(7) 0.0149(7) 0.0172(7) 0.0031(5) 0.0002(6) 0.0056(6)
    O6 0.0414(9) 0.0266(8) 0.0100(7) 0.0112(7) -0.0030(6) 0.0013(6)
    N1 0.0221(8) 0.0124(7) 0.0128(8) 0.0072(6) -0.0019(7) 0.0002(7)
    N3 0.0165(8) 0.0151(8) 0.0065(7) 0.0004(6) 0.0010(6) -0.0011(7)
    C2 0.0122(9) 0.0134(9) 0.0148(10) -0.0017(7) 0.0013(8) 0.0001(8)
    C4 0.0091(9) 0.0132(9) 0.0136(9) -0.0027(7) -0.0006(8) -0.0006(7)
    C5 0.0133(8) 0.0130(8) 0.0129(9) 0.0006(7) 0.0007(7) -0.0046(7)
    C6 0.0173(9) 0.0140(9) 0.0130(10) -0.0002(7) -0.0021(7) -0.0006(8)
_geom_special_details
;
All e.s.d.'s (except the e.s.d. in the dihedral angle between two l.s. planes)
are estimated using the full covariance matrix. The cell e.s.d.'s are taken
into account individually in the estimation of e.s.d.'s in distances, angles
and torsion angles; correlations between e.s.d.'s in cell parameters are only
used when they are defined by crystal symmetry. An approximate (isotropic)
treatment of cell e.s.d.'s is used for estimating e.s.d.'s involving l.s.
planes.
;
loop_
    _geom_bond_atom_site_label_1
    _geom_bond_atom_site_label_2
    _geom_bond_site_symmetry_2
    _geom_bond_distance
    _geom_bond_publ_flag
    Cl1 C5 . 1.7471(18) ?
    Cl2 C5 . 1.7868(18) ?
    O2 C2 . 1.208(2) ?
    O4 C4 . 1.203(2) ?
    O6 C6 . 1.202(2) ?
    N1 C6 . 1.363(2) ?
    N1 C2 . 1.379(2) ?
    N1 H1 . 0.856(9) ?
    N3 C4 . 1.364(2) ?
    N3 C2 . 1.378(2) ?
    N3 H3 . 0.868(9) ?
    C4 C5 . 1.536(3) ?
    C5 C6 . 1.535(2) ?
loop_
    _geom_angle_atom_site_label_1
    _geom_angle_atom_site_label_2
    _geom_angle_atom_site_label_3
    _geom_angle_site_symmetry_1
    _geom_angle_site_symmetry_3
    _geom_angle
    _geom_angle_publ_flag
    C6 N1 C2 . . 127.07(17) ?
    C6 N1 H1 . . 120.1(14) ?
    C2 N1 H1 . . 112.9(14) ?
    C4 N3 C2 . . 127.31(17) ?
    C4 N3 H3 . . 118.6(14) ?
    C2 N3 H3 . . 113.6(14) ?
    O2 C2 N3 . . 121.74(17) ?
    O2 C2 N1 . . 121.60(18) ?
    N3 C2 N1 . . 116.65(16) ?
    O4 C4 N3 . . 123.15(18) ?
    O4 C4 C5 . . 121.84(17) ?
    N3 C4 C5 . . 114.75(16) ?
    C6 C5 C4 . . 116.60(15) ?
    C6 C5 Cl1 . . 109.07(12) ?
    C4 C5 Cl1 . . 110.70(13) ?
    C6 C5 Cl2 . . 106.27(12) ?
    C4 C5 Cl2 . . 104.00(12) ?
    Cl1 C5 Cl2 . . 109.88(10) ?
    O6 C6 N1 . . 122.37(18) ?
    O6 C6 C5 . . 122.00(17) ?
    N1 C6 C5 . . 115.60(16) ?
loop_
    _geom_hbond_atom_site_label_D
    _geom_hbond_atom_site_label_H
    _geom_hbond_atom_site_label_A
    _geom_hbond_site_symmetry_A
    _geom_hbond_distance_DH
    _geom_hbond_distance_HA
    _geom_hbond_distance_DA
    _geom_hbond_angle_DHA
    N3 H3 O6 1_554 0.868(9) 2.070(11) 2.923(2) 167.0(19)
    N1 H1 O2 5_545 0.856(9) 2.045(11) 2.881(2) 165(2)
_iucr_refine_instructions_details
;
TITL 11thg013_1 in P -4 21 c
CELL  0.71073 13.8883  13.8883   6.9126  90.000   90.000   90.000
ZERR     8.00 0.0003   0.0003   0.0002     0.0000     0.0000     0.0000
LATT  -1
SYMM  - X, - Y,   Z
SYMM  1/2 + X, 1/2 - Y, 1/2 - Z
SYMM  1/2 - X, 1/2 + Y, 1/2 - Z
SYMM  1/2 + Y, 1/2 + X, 1/2 + Z
SYMM  1/2 - Y, 1/2 - X, 1/2 + Z
SYMM  - Y,   X, - Z
SYMM    Y, - X, - Z
REM colourlkess needle
SFAC  C    H    N    O    CL
UNIT  32   16   16   24   16
FMAP   2
ACTA 50
HTAB
EQIV $1 x, y, z-1
EQIV $2 y+1/2, x-1/2, z+1/2
HTAB N3 O6_$1
HTAB N1 O2_$2
BOND $H
DFIX .88 .01 N1 H1 N3 H3
PLAN    5
L.S.  10
TEMP -100
SIZE .2 .05 0.05
WGHT    0.026600    0.218300
EXTI    0.004474
FVAR       2.14610
CL1   5    0.406791    0.418113    0.329811    11.00000    0.02469    0.01400 =
         0.01983   -0.00722   -0.00650    0.00362
CL2   5    0.262418    0.276713    0.228395    11.00000    0.01560    0.02632 =
         0.01617    0.00384    0.00165   -0.00433
O2    4    0.530384    0.107240   -0.106184    11.00000    0.02845    0.01961 =
         0.01921   -0.00373    0.00667    0.00965
O4    4    0.371804    0.390838   -0.096637    11.00000    0.02118    0.01492 =
         0.01720    0.00565    0.00021    0.00301
O6    4    0.446214    0.220954    0.480810    11.00000    0.04137    0.02663 =
         0.00998    0.00144   -0.00297    0.01117
N1    3    0.489213    0.166415    0.186983    11.00000    0.02216    0.01244 =
         0.01277    0.00011   -0.00184    0.00714
H1    2    0.520298    0.118667    0.235095    11.00000   -1.20000
N3    3    0.444781    0.245551   -0.099269    11.00000    0.01645    0.01517 =
         0.00644   -0.00110    0.00103    0.00019
H3    2    0.450634    0.246370   -0.224469    11.00000   -1.20000
C2    1    0.490684    0.168946   -0.012598    11.00000    0.01213    0.01331 =
         0.01472    0.00030    0.00130   -0.00167
C4    1    0.402076    0.322064   -0.010278    11.00000    0.00907    0.01311 =
         0.01359   -0.00063   -0.00049   -0.00261
C5    1    0.386383    0.309712    0.208366    11.00000    0.01336    0.01308 =
         0.01290   -0.00466    0.00065    0.00055
C6    1    0.443882    0.229334    0.307726    11.00000    0.01729    0.01396 =
         0.01291   -0.00060   -0.00209   -0.00032
HKLF    4
REM  11thg013_1 in P -4 21 c
REM R1 =  0.0197 for   1241 Fo > 4sig(Fo)  and  0.0215 for all   1309 data
REM    107 parameters refined using      2 restraints
END
;
data_global
_journal_date_recd_electronic     2011-12-16
_journal_date_accepted     2011-12-19
_journal_name_full     'Acta Crystallographica, Section E'
_journal_year     2012
_journal_volume     68
_journal_issue      1
_journal_page_first     o235
_journal_page_last     o236
_journal_paper_category     QO
_journal_paper_doi     10.1107/S1600536811054626
_journal_coeditor_code     SU2351
_publ_contact_author_name     'Thomas Gelbrich'
_publ_contact_author_address
;
Institute of Pharmacy,
University of Innsbruck,
Innrain 52,
6020 Innsbruck,
Austria
;
_publ_contact_author_email     'thomas.gelbrich@uibk.ac.at'
_publ_contact_author_fax     '+43 512 507 5306'
_publ_contact_author_phone     '+43 512 507 2939'
_publ_section_title
;
Tetragonal polymorph of 5,5-dichlorobarbituric acid
;
loop_
    _publ_author_name
    _publ_author_footnote
    _publ_author_address
    'Gelbrich, Thomas' .
;
Institute of Pharmacy,
University of Innsbruck,
Innrain 52c,
6020 Innsbruck,
Austria
;
    'Rossi, Denise' .
;
Institute of Pharmacy,
University of Innsbruck,
Innrain 52c,
6020 Innsbruck,
Austria
;
    'Griesser, Ulrich J.' .
;
Institute of Pharmacy,
University of Innsbruck,
Innrain 52c,
6020 Innsbruck,
Austria
;
