# Supplementary material for: Tetra­gonal polymorph of 5,5-dichloro­barbituric acid
Source: Acta Crystallogr Sect E Struct Rep Online. 2011 Dec 23;68(Pt 1):o235–6. doi: 10.1107/S1600536811054626 (PMC3254567; doi:10.1107/S1600536811054626)
Supplement: Supplementary file 2 [file e-68-0o235-Isup2.hkl]

# 
# h,k,l, Fc-squared, Fo-squared, sigma(Fo-squared) and status flag 
# 
data_I
_shelx_title ' 11thg013_1 in P -4 21 c' 
_shelx_refln_list_code          4 
_shelx_F_calc_maximum      168.79 
_exptl_crystal_F_000       784.00 
_reflns_d_resolution_high  0.8109 
 
loop_ 
 _symmetry_equiv_pos_as_xyz 
 'x, y, z' 
 '-x, -y, z' 
 'x+1/2, -y+1/2, -z+1/2' 
 '-x+1/2, y+1/2, -z+1/2' 
 'y+1/2, x+1/2, z+1/2' 
 '-y+1/2, -x+1/2, z+1/2' 
 '-y, x, -z' 
 'y, -x, -z' 
 
_cell_length_a    13.8883 
_cell_length_b    13.8883 
_cell_length_c     6.9126 
_cell_angle_alpha  90.000 
_cell_angle_beta   90.000 
_cell_angle_gamma  90.000 
 
_shelx_F_squared_multiplier     1.000 
 
loop_ 
 _refln_index_h 
 _refln_index_k 
 _refln_index_l 
 _refln_F_squared_calc 
 _refln_F_squared_meas 
 _refln_F_squared_sigma 
 _refln_observed_status 
   0   2   0     1201.46     1185.67     25.10 o 
   1   2   0     2971.23     3022.07     36.40 o 
   2   2   0      488.52      487.40      9.22 o 
   1   3   0     1444.82     1554.00     15.89 o 
   2   3   0     3541.95     3579.86     28.47 o 
   3   3   0    28491.33    27912.50    505.12 o 
   0   4   0     1085.02     1013.63     14.02 o 
   1   4   0     6610.40     6474.80     46.24 o 
   2   4   0    14917.92    15062.91     87.51 o 
   3   4   0    11451.89    11428.44    107.99 o 
   4   4   0     9850.85     9603.79    107.80 o 
   1   5   0    17861.51    18289.54    112.90 o 
   2   5   0     1241.15     1346.03     12.93 o 
   3   5   0     2193.57     2263.24     18.20 o 
   4   5   0      460.42      442.68      7.04 o 
   5   5   0     5441.59     5163.05     55.24 o 
   0   6   0    25142.27    25872.91    217.18 o 
   1   6   0        2.77       11.02      2.58 o 
   2   6   0     1295.12     1289.17     14.60 o 
   3   6   0     1101.91     1177.90     12.36 o 
   4   6   0     1002.85      999.96     13.65 o 
   5   6   0     1182.35     1282.27     13.58 o 
   6   6   0    15030.17    14805.72    142.44 o 
   1   7   0     2050.01     2033.29     21.17 o 
   2   7   0     1306.07     1342.22     13.97 o 
   3   7   0     1019.94     1069.49     13.59 o 
   4   7   0     1239.76     1333.37     14.92 o 
   5   7   0       76.27       69.24      3.52 o 
   6   7   0     2407.57     2316.75     20.52 o 
   7   7   0      393.71      407.20     11.02 o 
   0   8   0     1469.15     1468.83     32.16 o 
   1   8   0      191.00      181.64      5.47 o 
   2   8   0      274.85      261.19      5.77 o 
   3   8   0     1791.79     1712.43     18.52 o 
   4   8   0        2.33        3.54      2.84 o 
   5   8   0        2.20        7.96      3.07 o 
   6   8   0      735.62      763.95     10.45 o 
   7   8   0      601.77      589.19      9.97 o 
   8   8   0      668.07      700.18     15.96 o 
   1   9   0      146.38      149.80      4.98 o 
   2   9   0      962.26      959.67     12.69 o 
   3   9   0     1415.13     1420.58     15.33 o 
   4   9   0        0.61        3.60      3.14 o 
   5   9   0     1172.69     1187.62     15.23 o 
   6   9   0     1020.71      998.42     13.39 o 
   7   9   0      665.53      680.29     12.24 o 
   8   9   0     3063.53     3069.72     30.43 o 
   9   9   0     5667.91     5526.35     68.44 o 
   0  10   0      656.87      668.05     15.02 o 
   1  10   0      260.68      265.33      7.17 o 
   2  10   0     1415.80     1381.00     15.95 o 
   3  10   0     1891.21     1922.48     19.30 o 
   4  10   0     4986.84     5006.56     40.87 o 
   5  10   0      144.99      152.82      6.21 o 
   6  10   0       69.03       74.46      6.02 o 
   7  10   0       13.47       18.22      3.84 o 
   8  10   0      616.38      608.63     13.57 o 
   9  10   0     1564.24     1496.23     22.70 o 
  10  10   0      342.39      391.90     20.81 o 
   1  11   0     2187.92     2187.83     25.30 o 
   2  11   0      532.29      513.56      9.48 o 
   3  11   0        6.88       11.56      3.15 o 
   4  11   0     1527.10     1504.54     17.72 o 
   5  11   0     5656.01     5634.10     49.53 o 
   6  11   0       74.93       73.41      5.04 o 
   7  11   0      972.23      952.11     18.66 o 
   8  11   0       56.22       53.68      6.82 o 
   9  11   0      272.15      288.86     14.54 o 
  10  11   0      117.12      136.80     10.77 o 
  11  11   0     1268.43     1295.35     63.39 o 
   0  12   0     2183.29     2231.79     36.06 o 
   1  12   0      205.04      193.76      6.43 o 
   2  12   0     1059.37     1041.76     17.18 o 
   3  12   0       87.79       88.42      5.81 o 
   4  12   0      132.14      123.34      6.28 o 
   5  12   0      405.02      378.96      8.28 o 
   6  12   0       37.13       37.61      4.98 o 
   7  12   0      157.77      129.96      9.55 o 
   8  12   0      584.39      589.65     23.15 o 
   9  12   0      560.96      512.62     20.74 o 
  10  12   0      958.67      934.84     34.11 o 
  11  12   0      963.67     1075.36     41.79 o 
  12  12   0      880.67      854.82     53.73 o 
   1  13   0        1.05        4.29      4.79 o 
   2  13   0       10.34       20.36      4.64 o 
   3  13   0        7.71        8.95      4.32 o 
   4  13   0       99.50      121.88      7.23 o 
   5  13   0       10.27       20.85      4.40 o 
   6  13   0     1264.48     1250.36     29.91 o 
   7  13   0     1663.97     1654.66     35.35 o 
   8  13   0      845.66      902.39     38.09 o 
   9  13   0     1376.37     1325.77     40.95 o 
  10  13   0       10.70       32.67     12.42 o 
  11  13   0      137.69      145.71     18.51 o 
   0  14   0      411.00      387.21     19.32 o 
   1  14   0        1.15       -2.58      5.16 o 
   2  14   0      205.60      158.63     11.79 o 
   3  14   0      240.70      250.75     14.80 o 
   4  14   0       12.10       11.74      6.29 o 
   5  14   0        0.12       -3.63      7.27 o 
   6  14   0      224.59      224.50     12.81 o 
   7  14   0     1382.80     1308.66     30.11 o 
   8  14   0        3.43        2.83     10.27 o 
   9  14   0       33.14       12.79      9.90 o 
   1  15   0       64.45       63.05     10.25 o 
   2  15   0      171.85      183.70     13.97 o 
   3  15   0     1594.22     1583.10     38.70 o 
   4  15   0       66.79       74.63     10.55 o 
   5  15   0      182.07      190.96     14.94 o 
   6  15   0      149.15      149.25     13.56 o 
   7  15   0     1044.78     1083.14     38.39 o 
   8  15   0       16.59       41.73     11.33 o 
   0  16   0      296.46      308.26     25.99 o 
   1  16   0      541.52      534.55     23.07 o 
   2  16   0      262.27      269.99     16.72 o 
   3  16   0       18.47       37.01     11.18 o 
   4  16   0        0.48       -3.15      9.57 o 
   5  16   0      738.20      711.71     31.30 o 
   6  16   0      259.68      279.69     21.04 o 
   1  17   0      513.40      504.56     26.19 o 
   2  17   0      330.50      319.20     21.05 o 
   0   1   1      946.97      917.34     14.34 o 
  -1   2   1     9806.16     9747.62     70.53 o 
   0   2   1     1478.57     1471.39     17.12 o 
   1   2   1     9715.77     9666.67     96.80 o 
  -2   3   1     1196.33     1180.44     14.96 o 
  -1   3   1      420.75      391.72      7.73 o 
   0   3   1        4.32        6.58      4.69 o 
   1   3   1      418.66      383.08      7.98 o 
   2   3   1     1243.85     1212.33     13.52 o 
  -3   4   1    11215.57    11276.17     92.83 o 
  -2   4   1     2030.25     2072.41     20.33 o 
  -1   4   1     4300.57     4484.12     53.29 o 
   0   4   1       99.28      120.38      6.40 o 
   1   4   1     4329.81     4427.43     47.40 o 
   2   4   1     2003.69     2071.80     19.34 o 
   3   4   1    11387.36    11238.93     72.66 o 
  -4   5   1      132.90      157.53      5.47 o 
  -3   5   1     1708.82     1907.53     26.12 o 
  -2   5   1     2069.00     2081.66     18.29 o 
  -1   5   1       52.92       59.82      5.02 o 
   0   5   1     4875.34     4828.99     43.05 o 
   1   5   1       53.36       69.19      3.72 o 
   2   5   1     2125.49     2071.98     22.99 o 
   3   5   1     1695.51     1916.37     17.88 o 
   4   5   1      136.49      144.15      4.27 o 
  -5   6   1     2476.03     2418.06     31.12 o 
  -4   6   1      566.34      549.01     10.75 o 
  -3   6   1     2486.51     2438.84     22.01 o 
  -2   6   1      170.16      170.98      4.36 o 
  -1   6   1     5249.67     5440.01     44.32 o 
   0   6   1     2103.77     2271.52     24.39 o 
   1   6   1     5202.85     5208.06     49.37 o 
   2   6   1      174.53      177.60      5.58 o 
   3   6   1     2356.39     2302.14     24.99 o 
   4   6   1      575.94      576.87      8.71 o 
   5   6   1     2420.55     2380.50     21.05 o 
  -6   7   1     2176.51     2135.49     25.16 o 
  -5   7   1       83.26       80.57      5.41 o 
  -4   7   1     1817.77     1867.07     23.87 o 
  -3   7   1      121.28      138.84      4.70 o 
  -2   7   1     2165.26     2215.57     22.27 o 
  -1   7   1      541.26      593.54     10.29 o 
   0   7   1      662.89      644.39     11.88 o 
   1   7   1      530.44      563.02      9.17 o 
   2   7   1     2232.25     2200.22     25.31 o 
   3   7   1      123.41      148.82      6.39 o 
   4   7   1     1844.55     1817.82     19.21 o 
   5   7   1       91.03       99.56      4.33 o 
   6   7   1     2146.46     2169.65     20.72 o 
  -7   8   1     2950.32     2905.08     33.73 o 
  -6   8   1      116.87      125.18      7.40 o 
  -5   8   1     3708.57     3638.52     40.42 o 
  -4   8   1     1332.47     1341.96     18.02 o 
  -3   8   1      152.55      161.95      7.14 o 
  -2   8   1      446.65      426.76      9.75 o 
  -1   8   1     4937.16     4878.72     37.90 o 
   0   8   1     4972.82     5206.61     57.04 o 
   1   8   1     4914.12     4805.10     38.77 o 
   2   8   1      433.40      396.80      8.53 o 
   3   8   1      154.31      163.04      5.66 o 
   4   8   1     1339.72     1335.50     14.38 o 
   5   8   1     3780.87     3661.45     29.34 o 
   6   8   1      105.94      109.25      4.83 o 
   7   8   1     2958.79     2916.11     25.79 o 
  -8   9   1      397.07      401.13     13.33 o 
  -7   9   1      917.42      943.87     16.60 o 
  -6   9   1     1892.25     1911.47     28.29 o 
  -5   9   1      253.98      259.09      7.37 o 
  -4   9   1     3667.77     3645.86     34.81 o 
  -3   9   1      377.74      378.68      7.92 o 
  -2   9   1     3641.93     3744.52     42.63 o 
  -1   9   1       70.42       66.20      3.08 o 
   0   9   1     1980.25     2030.42     27.31 o 
   1   9   1       71.76       69.26      4.51 o 
   2   9   1     3634.01     3699.76     31.44 o 
   3   9   1      371.47      396.42      8.65 o 
   4   9   1     3686.24     3578.99     30.28 o 
   5   9   1      263.17      250.99      6.90 o 
   6   9   1     1931.87     1922.38     22.04 o 
   7   9   1      932.27      897.53     13.52 o 
   8   9   1      387.89      374.65      9.17 o 
  -9  10   1     1164.43     1230.18     21.89 o 
  -8  10   1      523.38      528.02     11.27 o 
  -7  10   1      631.74      624.95     12.68 o 
  -6  10   1      611.26      613.60     11.37 o 
  -5  10   1      341.51      342.05      7.99 o 
  -4  10   1      331.49      333.43      7.88 o 
  -3  10   1     7448.91     7259.58     59.38 o 
  -2  10   1      886.28      885.90     13.06 o 
  -1  10   1     1027.94      997.38     14.35 o 
   0  10   1       13.03       11.28      2.55 o 
   1  10   1     1029.39     1025.69     16.23 o 
   2  10   1      893.05      895.96     13.34 o 
   3  10   1     7476.19     7243.16     60.68 o 
   4  10   1      326.01      331.73      8.88 o 
   5  10   1      331.92      317.68      9.16 o 
   6  10   1      605.46      589.03     11.39 o 
   7  10   1      616.65      606.36     11.49 o 
   8  10   1      551.20      549.60     13.66 o 
   9  10   1     1173.96     1172.24     22.37 o 
 -10  11   1       90.81       93.94     14.80 o 
  -9  11   1        9.99       -5.56     11.12 o 
  -8  11   1      406.97      437.03     12.09 o 
  -7  11   1     1106.44     1134.06     23.96 o 
  -6  11   1      978.19     1009.94     16.68 o 
  -5  11   1       65.59       69.31      4.46 o 
  -4  11   1       26.93       36.55      4.25 o 
  -3  11   1      106.89       98.72      5.27 o 
  -2  11   1     1113.00     1147.40     16.64 o 
  -1  11   1       45.28       33.58      3.90 o 
   0  11   1      830.93      767.73     17.29 o 
   1  11   1       41.60       37.48      3.99 o 
   2  11   1     1139.74     1166.79     18.32 o 
   3  11   1      111.35      100.16      5.39 o 
   4  11   1       25.36       30.04      4.22 o 
   5  11   1       62.87       53.56      5.39 o 
   6  11   1      944.94      947.25     14.64 o 
   7  11   1     1100.33     1111.33     16.38 o 
   8  11   1      388.67      418.01     13.59 o 
   9  11   1        9.11        2.89      5.60 o 
  10  11   1       88.06       85.43      7.96 o 
 -11  12   1       51.32       58.08     13.27 o 
 -10  12   1      367.95      347.48     25.76 o 
  -9  12   1      732.48      726.86     37.09 o 
  -8  12   1       73.77       83.06     13.60 o 
  -7  12   1      341.00      347.95     24.46 o 
  -6  12   1      369.10      380.73     12.34 o 
  -5  12   1     1104.24     1124.28     18.11 o 
  -4  12   1      241.27      243.17      8.23 o 
  -3  12   1     3040.77     3017.60     30.51 o 
  -2  12   1      848.69      876.98     14.82 o 
  -1  12   1      624.12      596.34     17.49 o 
   0  12   1      377.99      390.65      8.83 o 
   1  12   1      602.70      572.15     13.20 o 
   2  12   1      866.06      875.06     17.20 o 
   3  12   1     3104.58     3045.03     35.92 o 
   4  12   1      239.35      240.98      8.54 o 
   5  12   1     1105.79     1117.50     26.20 o 
   6  12   1      364.10      363.75     12.58 o 
   7  12   1      340.02      341.42     13.39 o 
   8  12   1       74.41       59.83      9.33 o 
   9  12   1      727.40      705.12     19.65 o 
  10  12   1      382.84      372.94     17.83 o 
  11  12   1       50.86       32.12     10.83 o 
 -10  13   1      443.42      436.02     31.66 o 
  -9  13   1        1.47        1.05     11.44 o 
  -8  13   1      858.51      832.08     35.20 o 
  -7  13   1      334.92      347.41     16.61 o 
  -6  13   1      176.45      168.45     10.04 o 
  -5  13   1      504.52      497.14     15.13 o 
  -4  13   1      725.26      717.38     16.32 o 
  -3  13   1     1111.84     1126.75     17.38 o 
  -2  13   1      527.33      543.17     16.91 o 
  -1  13   1        9.98       10.54      5.39 o 
   0  13   1      173.43      186.92     11.23 o 
   1  13   1       10.62       15.16      4.65 o 
   2  13   1      524.87      525.42     14.76 o 
   3  13   1     1121.69     1131.95     20.83 o 
   4  13   1      740.45      741.67     16.27 o 
   5  13   1      481.21      514.64     16.75 o 
   6  13   1      176.37      185.40     11.70 o 
   7  13   1      332.94      330.58     13.60 o 
   8  13   1      886.56      898.68     22.37 o 
   9  13   1        1.08        6.73      6.90 o 
  10  13   1      461.52      450.22     21.34 o 
  -9  14   1      193.78      190.33     17.29 o 
  -8  14   1        2.21       22.11     10.36 o 
  -7  14   1     1301.89     1308.57     38.99 o 
  -6  14   1      864.94      881.84     25.30 o 
  -5  14   1      691.93      701.57     20.12 o 
  -4  14   1       94.87      110.61      9.41 o 
  -3  14   1        1.37       10.28      6.84 o 
  -2  14   1      126.49      130.45     12.40 o 
  -1  14   1     2844.69     2881.76     45.30 o 
   0  14   1     2131.19     2186.08     38.35 o 
   1  14   1     2745.21     2744.70     45.00 o 
   2  14   1      121.35      121.23     11.31 o 
   3  14   1        1.43        8.78      7.86 o 
   4  14   1       92.98       93.78      9.70 o 
   5  14   1      676.61      699.94     27.80 o 
   6  14   1      861.90      931.93     27.43 o 
   7  14   1     1307.90     1276.46     30.82 o 
   8  14   1        1.84       11.70      7.99 o 
   9  14   1      184.70      184.85     14.93 o 
  -8  15   1      456.76      466.11     24.60 o 
  -7  15   1      319.39      295.28     19.27 o 
  -6  15   1       35.30       22.50     13.85 o 
  -5  15   1       60.97       60.81      9.14 o 
  -4  15   1      868.42      898.57     25.01 o 
  -3  15   1      427.30      460.35     19.67 o 
  -2  15   1      625.63      658.81     23.42 o 
  -1  15   1      951.88      997.19     29.07 o 
   0  15   1       19.08       31.31      8.82 o 
   1  15   1      939.56      966.00     28.95 o 
   2  15   1      643.58      612.45     23.11 o 
   3  15   1      429.08      439.84     23.35 o 
   4  15   1      893.28      898.40     33.03 o 
   5  15   1       61.06       61.06     10.01 o 
   6  15   1       32.08       24.04      9.49 o 
   7  15   1      326.30      352.84     20.28 o 
   8  15   1      442.70      390.01     24.52 o 
  -5  16   1      702.93      687.29     34.06 o 
  -4  16   1      847.09      885.05     37.34 o 
  -3  16   1     2019.36     2135.96     51.73 o 
  -2  16   1      502.82      507.21     24.60 o 
  -1  16   1      481.93      490.78     24.37 o 
   0  16   1      336.61      349.98     21.42 o 
   1  16   1      469.84      486.33     24.92 o 
   2  16   1      498.04      501.58     25.39 o 
   3  16   1     2030.17     2005.41     51.96 o 
   4  16   1      860.59      828.66     30.29 o 
   5  16   1      719.71      713.73     28.61 o 
   0  17   1      270.40      264.81     19.95 o 
   0   0   2     9458.83     8813.94    155.83 o 
  -1   1   2     2556.56     2590.85     34.91 o 
   0   1   2     3349.98     3493.70     40.83 o 
   1   1   2     2497.38     2567.75     67.66 o 
  -2   2   2    28101.16    28563.93    466.93 o 
  -1   2   2      304.11      305.16      7.45 o 
   0   2   2     5993.26     5939.94     47.22 o 
   1   2   2      306.85      287.83     14.07 o 
   2   2   2    27968.24    28071.14    396.59 o 
  -3   3   2      119.54       83.71      6.64 o 
  -2   3   2      601.11      607.71      9.10 o 
  -1   3   2     8305.07     8250.81     69.20 o 
   0   3   2        0.53       -1.13      3.66 o 
   1   3   2     8323.01     8222.54     66.99 o 
   2   3   2      592.61      604.44     14.67 o 
   3   3   2      110.39       96.78      8.28 o 
  -4   4   2     6067.61     6034.65     69.42 o 
  -3   4   2      271.06      321.31      7.39 o 
  -2   4   2    13163.04    13293.10     98.29 o 
  -1   4   2      882.49      879.17     12.74 o 
   0   4   2     2737.22     2579.43     27.44 o 
   1   4   2      896.60      892.22     12.34 o 
   2   4   2    13284.89    13359.73     96.59 o 
   3   4   2      258.08      324.63      8.62 o 
   4   4   2     5945.97     5846.15     73.75 o 
  -5   5   2     3798.18     3923.71     55.52 o 
  -4   5   2     1130.48     1224.20     15.28 o 
  -3   5   2      524.51      526.96      9.15 o 
  -2   5   2      268.53      272.78      6.66 o 
  -1   5   2      243.01      243.50      6.53 o 
   0   5   2        0.30        1.64      4.40 o 
   1   5   2      263.27      258.48      7.81 o 
   2   5   2      268.58      281.55      6.64 o 
   3   5   2      490.76      504.28      9.85 o 
   4   5   2     1102.72     1175.65     15.76 o 
   5   5   2     3654.45     3825.73     50.29 o 
  -6   6   2     4350.59     4333.93     82.82 o 
  -5   6   2      942.56      951.36     12.25 o 
  -4   6   2      762.24      815.99     12.01 o 
  -3   6   2       98.13       95.58      3.28 o 
  -2   6   2     2210.70     2321.31     22.62 o 
  -1   6   2     3476.92     3755.05     36.14 o 
   0   6   2     6138.11     6087.38     61.44 o 
   1   6   2     3521.52     3794.86     35.41 o 
   2   6   2     2260.93     2331.28     25.58 o 
   3   6   2       93.22       95.83      3.82 o 
   4   6   2      742.91      782.27     13.15 o 
   5   6   2      959.77      952.67     13.71 o 
   6   6   2     4373.08     4285.85     55.35 o 
  -7   7   2     2903.46     2898.26     42.10 o 
  -6   7   2      143.69      130.98      6.57 o 
  -5   7   2      393.20      415.55     10.02 o 
  -4   7   2     1415.37     1381.25     18.07 o 
  -3   7   2     9366.62     9649.13     69.79 o 
  -2   7   2      394.81      391.91     14.35 o 
  -1   7   2     2441.36     2513.14     31.56 o 
   0   7   2      413.61      442.59      8.31 o 
   1   7   2     2422.68     2426.37     25.03 o 
   2   7   2      403.50      434.10     10.01 o 
   3   7   2     9429.01     9743.63     92.01 o 
   4   7   2     1422.68     1392.06     17.12 o 
   5   7   2      389.21      387.08      8.01 o 
   6   7   2      140.54      130.39      5.82 o 
   7   7   2     2865.05     2874.64     61.61 o 
  -8   8   2      513.59      517.36     19.53 o 
  -7   8   2      229.43      226.59      9.55 o 
  -6   8   2      173.77      173.55      8.86 o 
  -5   8   2      360.31      335.53     10.00 o 
  -4   8   2     2807.73     2773.68     26.10 o 
  -3   8   2      348.77      378.89      8.50 o 
  -2   8   2     2704.92     2605.69     30.89 o 
  -1   8   2      252.92      273.41      8.30 o 
   0   8   2      515.96      515.28     10.62 o 
   1   8   2      268.24      284.64      7.74 o 
   2   8   2     2749.48     2668.58     31.25 o 
   3   8   2      332.84      352.44      7.49 o 
   4   8   2     2757.84     2709.61     28.25 o 
   5   8   2      360.57      336.69      8.86 o 
   6   8   2      171.84      180.34      6.60 o 
   7   8   2      225.46      224.18      8.11 o 
   8   8   2      501.46      541.48     15.95 o 
  -9   9   2     1415.05     1357.25     41.58 o 
  -8   9   2      433.05      386.97     14.60 o 
  -7   9   2     2175.32     2090.88     31.37 o 
  -6   9   2      275.75      270.50     10.12 o 
  -5   9   2      348.45      328.08      8.66 o 
  -4   9   2      512.13      517.70      9.93 o 
  -3   9   2      800.35      803.52     12.54 o 
  -2   9   2     2459.16     2519.34     26.46 o 
  -1   9   2     1096.77     1033.67     16.05 o 
   0   9   2      147.40      150.44      6.25 o 
   1   9   2     1086.99     1042.72     14.90 o 
   2   9   2     2430.51     2494.97     30.39 o 
   3   9   2      790.64      799.52     14.53 o 
   4   9   2      520.67      526.23     10.92 o 
   5   9   2      335.22      327.11      8.51 o 
   6   9   2      268.02      263.33      8.38 o 
   7   9   2     2165.00     2062.48     28.69 o 
   8   9   2      413.97      391.69     10.59 o 
   9   9   2     1396.37     1414.24     30.01 o 
 -10  10   2      393.36      358.79     53.90 o 
  -9  10   2      292.28      301.25     16.82 o 
  -8  10   2      368.49      350.22     15.26 o 
  -7  10   2      950.81      917.74     24.12 o 
  -6  10   2      752.30      782.70     20.93 o 
  -5  10   2      248.59      248.93      7.57 o 
  -4  10   2      590.76      609.18     13.34 o 
  -3  10   2       60.11       61.11      6.40 o 
  -2  10   2      405.34      389.02     11.07 o 
  -1  10   2       30.95       25.55      4.51 o 
   0  10   2        0.64        3.50      4.78 o 
   1  10   2       32.28       30.26      5.62 o 
   2  10   2      383.49      365.89     11.88 o 
   3  10   2       66.42       66.59      4.60 o 
   4  10   2      587.62      587.41     12.47 o 
   5  10   2      248.81      253.45      8.12 o 
   6  10   2      737.92      712.65     16.35 o 
   7  10   2      946.76      944.86     16.73 o 
   8  10   2      380.20      369.76     11.84 o 
   9  10   2      286.80      286.48     11.97 o 
  10  10   2      394.90      397.61     21.18 o 
 -11  11   2     1094.07     1064.77     60.85 o 
 -10  11   2      379.92      364.33     37.39 o 
  -9  11   2      406.12      404.35     29.04 o 
  -8  11   2      387.18      380.63     19.85 o 
  -7  11   2      237.61      239.93     12.69 o 
  -6  11   2      273.68      263.33     10.81 o 
  -5  11   2     1996.55     1916.10     35.01 o 
  -4  11   2      234.79      243.10     10.20 o 
  -3  11   2      414.93      434.85     14.69 o 
  -2  11   2       70.09       73.70      6.01 o 
  -1  11   2      282.97      267.79      9.83 o 
   0  11   2      891.92      874.96     21.04 o 
   1  11   2      296.52      284.02     12.43 o 
   2  11   2       68.53       60.63      5.97 o 
   3  11   2      409.18      395.07     11.64 o 
   4  11   2      232.76      236.83      8.50 o 
   5  11   2     1944.44     1880.30     38.62 o 
   6  11   2      289.68      289.32      9.84 o 
   7  11   2      244.41      249.34     10.54 o 
   8  11   2      387.38      407.11     13.44 o 
   9  11   2      407.54      386.47     13.42 o 
  10  11   2      387.13      415.01     14.89 o 
  11  11   2     1079.69     1116.26     36.71 o 
 -11  12   2      112.37      101.82     14.50 o 
 -10  12   2      195.57      231.24     19.24 o 
  -9  12   2       97.53      117.34     19.35 o 
  -8  12   2      166.90      169.76     16.99 o 
  -7  12   2      245.61      258.14     19.85 o 
  -6  12   2      743.67      772.37     22.17 o 
  -5  12   2      454.33      476.65     14.92 o 
  -4  12   2      248.54      250.65     12.90 o 
  -3  12   2      134.05      134.27      8.02 o 
  -2  12   2      914.71      889.06     20.68 o 
  -1  12   2       70.62       58.05      7.42 o 
   0  12   2      516.64      483.67     17.77 o 
   1  12   2       68.67       53.39      8.99 o 
   2  12   2      910.19      889.43     21.84 o 
   3  12   2      138.20      156.27      8.00 o 
   4  12   2      255.72      261.98      9.02 o 
   5  12   2      449.68      471.39     14.45 o 
   6  12   2      750.05      726.53     21.29 o 
   7  12   2      249.18      248.50     13.27 o 
   8  12   2      165.64      170.90     10.64 o 
   9  12   2       99.04       90.15      8.04 o 
  10  12   2      184.48      191.37     10.48 o 
  11  12   2      112.55      104.38      8.94 o 
 -10  13   2      498.48      541.45     28.30 o 
  -9  13   2      952.15      898.35     38.62 o 
  -8  13   2      619.08      661.59     32.34 o 
  -7  13   2      740.33      791.02     29.45 o 
  -6  13   2      173.87      164.47     14.15 o 
  -5  13   2       13.61       13.46      6.09 o 
  -4  13   2       86.13       79.94      7.84 o 
  -3  13   2      947.46      914.64     20.06 o 
  -2  13   2      185.23      181.97     11.10 o 
  -1  13   2      246.61      234.35     12.18 o 
   0  13   2      414.58      395.63     14.68 o 
   1  13   2      263.83      262.45     11.60 o 
   2  13   2      186.32      195.45     11.18 o 
   3  13   2      957.03      963.64     31.39 o 
   4  13   2       90.54      101.31      9.80 o 
   5  13   2       14.61       14.54      7.30 o 
   6  13   2      165.92      179.65     11.49 o 
   7  13   2      759.64      822.51     23.43 o 
   8  13   2      605.64      598.02     20.66 o 
   9  13   2      969.51      928.92     33.48 o 
  10  13   2      496.07      527.33     19.72 o 
  -9  14   2        9.38       -1.13     13.38 o 
  -8  14   2      503.08      508.96     25.25 o 
  -7  14   2      121.10      124.94     15.07 o 
  -6  14   2      233.02      226.61     16.96 o 
  -5  14   2      206.24      190.27     14.90 o 
  -4  14   2      206.62      232.51     13.61 o 
  -3  14   2       28.45       21.08      7.62 o 
  -2  14   2      492.11      523.20     19.72 o 
  -1  14   2       44.24       45.14     12.03 o 
   0  14   2      182.56      169.65     11.20 o 
   1  14   2       37.26       43.97      7.15 o 
   2  14   2      498.49      508.31     18.24 o 
   3  14   2       26.99       33.02     11.41 o 
   4  14   2      202.48      205.53     12.34 o 
   5  14   2      212.41      214.89     12.84 o 
   6  14   2      236.92      247.83     13.75 o 
   7  14   2      114.01      118.33     11.72 o 
   8  14   2      498.79      495.95     19.38 o 
   9  14   2        8.78       15.75     11.65 o 
  -7  15   2      438.12      434.03     27.35 o 
  -6  15   2      181.24      167.16     17.65 o 
  -5  15   2      220.66      213.04     16.07 o 
  -4  15   2      119.83      125.13     15.00 o 
  -3  15   2      609.47      611.36     27.36 o 
  -2  15   2      368.06      362.91     18.30 o 
  -1  15   2        6.90        6.52      7.36 o 
   0  15   2       72.68       63.57      9.20 o 
   1  15   2        5.80       10.36      7.91 o 
   2  15   2      364.53      406.64     18.44 o 
   3  15   2      590.00      591.12     20.55 o 
   4  15   2      122.63      121.80     11.69 o 
   5  15   2      216.32      220.43     13.94 o 
   6  15   2      176.85      191.08     13.40 o 
   7  15   2      421.04      388.89     18.25 o 
  -4  16   2       29.77       42.04     12.75 o 
  -3  16   2       59.87       76.36     12.57 o 
  -2  16   2      212.13      216.13     22.05 o 
  -1  16   2      474.68      450.82     19.55 o 
   0  16   2       99.54      100.49     11.15 o 
   1  16   2      482.80      466.00     22.10 o 
   2  16   2      208.42      226.50     15.12 o 
   3  16   2       60.42       76.54     12.22 o 
   4  16   2       28.65       50.86     11.22 o 
   0   1   3     2836.77     2655.31     29.51 o 
  -1   2   3     7567.47     7714.01     68.99 o 
   0   2   3     2633.54     2935.91     30.19 o 
   1   2   3     7637.45     7781.52     66.70 o 
  -2   3   3      545.71      557.81     10.58 o 
  -1   3   3     1057.32     1139.03     16.56 o 
   0   3   3      411.68      471.11      8.84 o 
   1   3   3     1060.77     1114.69     15.65 o 
   2   3   3      524.66      534.78      9.82 o 
  -3   4   3      227.05      216.49      5.83 o 
  -2   4   3       26.68       29.54      3.64 o 
  -1   4   3     1481.89     1427.65     19.61 o 
   0   4   3      539.81      487.88      9.78 o 
   1   4   3     1477.70     1427.66     20.40 o 
   2   4   3       26.64       24.53      4.48 o 
   3   4   3      222.93      202.20      6.81 o 
  -4   5   3      461.43      462.77     10.84 o 
  -3   5   3      146.32      136.73      4.56 o 
  -2   5   3      380.69      380.93      9.30 o 
  -1   5   3      855.81      870.83     14.19 o 
   0   5   3     6563.18     6413.18     59.27 o 
   1   5   3      873.29      886.06     14.51 o 
   2   5   3      380.88      373.87      9.25 o 
   3   5   3      145.16      125.62      5.77 o 
   4   5   3      480.44      475.48     12.72 o 
  -5   6   3     4317.09     4331.05     42.19 o 
  -4   6   3     1037.50     1050.20     17.13 o 
  -3   6   3     4594.70     4750.89     44.11 o 
  -2   6   3      904.77      918.09     14.11 o 
  -1   6   3     2251.52     2249.81     25.53 o 
   0   6   3       37.34       43.23      3.40 o 
   1   6   3     2284.73     2296.15     24.48 o 
   2   6   3      896.83      889.99     14.22 o 
   3   6   3     4614.79     4705.75     48.69 o 
   4   6   3     1042.38     1052.13     18.38 o 
   5   6   3     4381.34     4334.64     45.74 o 
  -6   7   3     1091.61     1096.28     17.43 o 
  -5   7   3      114.39      123.45      6.58 o 
  -4   7   3     2952.44     2859.06     32.64 o 
  -3   7   3      107.03      112.99      4.89 o 
  -2   7   3     1980.51     1954.90     21.17 o 
  -1   7   3       75.70       75.08      3.82 o 
   0   7   3     1289.77     1262.77     18.99 o 
   1   7   3       76.05       71.89      5.27 o 
   2   7   3     2003.32     1972.99     24.26 o 
   3   7   3      104.99      108.41      4.82 o 
   4   7   3     2978.55     2894.56     33.91 o 
   5   7   3      117.49      113.20      7.03 o 
   6   7   3     1089.22     1072.50     20.62 o 
  -7   8   3     1019.83     1048.04     20.82 o 
  -6   8   3       14.20       14.30      3.92 o 
  -5   8   3      954.37      928.22     16.87 o 
  -4   8   3      130.32      132.11      5.80 o 
  -3   8   3      425.25      416.84      8.45 o 
  -2   8   3      493.27      490.56     10.08 o 
  -1   8   3     3567.71     3569.31     33.72 o 
   0   8   3      221.34      200.09      7.30 o 
   1   8   3     3552.46     3523.22     39.72 o 
   2   8   3      482.18      456.70     12.65 o 
   3   8   3      411.73      399.74     10.97 o 
   4   8   3      140.23      135.08      6.68 o 
   5   8   3      946.50      916.97     18.33 o 
   6   8   3       11.46       16.69      4.75 o 
   7   8   3     1012.22     1066.25     19.64 o 
  -8   9   3      624.93      640.16     18.03 o 
  -7   9   3      376.00      376.29     14.37 o 
  -6   9   3      311.54      287.77     11.22 o 
  -5   9   3       32.98       29.35      3.68 o 
  -4   9   3       86.26       79.89      5.89 o 
  -3   9   3      236.40      238.75      7.08 o 
  -2   9   3      744.96      746.40     14.82 o 
  -1   9   3      129.69      124.29      8.54 o 
   0   9   3        2.51        5.82      2.36 o 
   1   9   3      129.78      133.28      7.69 o 
   2   9   3      763.67      771.29     15.54 o 
   3   9   3      240.29      246.02     10.23 o 
   4   9   3       77.32       65.64      4.04 o 
   5   9   3       31.41       31.46      5.42 o 
   6   9   3      306.54      274.84     10.28 o 
   7   9   3      384.26      372.50     11.82 o 
   8   9   3      626.90      616.73     17.31 o 
  -9  10   3      450.94      399.06     27.61 o 
  -8  10   3     1105.86     1058.99     33.21 o 
  -7  10   3      809.64      845.10     21.82 o 
  -6  10   3      428.06      408.05     13.04 o 
  -5  10   3      722.69      711.83     13.42 o 
  -4  10   3      288.71      300.42      7.30 o 
  -3  10   3     1347.42     1284.92     19.90 o 
  -2  10   3      548.10      565.19     15.22 o 
  -1  10   3     2219.50     2173.68     34.07 o 
   0  10   3      878.91      864.66     19.43 o 
   1  10   3     2239.04     2239.12     36.59 o 
   2  10   3      555.63      575.90     15.41 o 
   3  10   3     1344.54     1279.61     23.02 o 
   4  10   3      296.89      318.74      8.54 o 
   5  10   3      727.91      713.95     19.46 o 
   6  10   3      422.56      396.72     13.81 o 
   7  10   3      789.83      815.22     21.96 o 
   8  10   3     1128.90     1059.56     22.23 o 
   9  10   3      462.41      456.18     14.16 o 
 -10  11   3      350.84      329.77     24.83 o 
  -9  11   3      202.49      160.29     18.83 o 
  -8  11   3       40.23        9.70     12.60 o 
  -7  11   3      563.66      526.91     28.33 o 
  -6  11   3     3047.47     3057.89     58.03 o 
  -5  11   3       74.19       69.92      9.21 o 
  -4  11   3      191.61      179.93      6.31 o 
  -3  11   3      408.04      403.68     10.25 o 
  -2  11   3       15.09       13.69      4.94 o 
  -1  11   3      500.16      503.05     13.92 o 
   0  11   3     4683.05     4607.54     82.01 o 
   1  11   3      492.85      496.20     17.41 o 
   2  11   3       14.81       24.87      4.74 o 
   3  11   3      413.58      412.12     11.49 o 
   4  11   3      200.58      203.39      7.65 o 
   5  11   3       81.79       88.99      9.67 o 
   6  11   3     3123.07     3061.11     42.91 o 
   7  11   3      563.79      572.69     19.01 o 
   8  11   3       45.60       49.98      7.37 o 
   9  11   3      201.51      182.56     10.67 o 
  10  11   3      360.06      354.20     14.18 o 
 -10  12   3       85.61      109.34     16.73 o 
  -9  12   3       70.31       79.98     15.61 o 
  -8  12   3       20.44       34.44     22.56 o 
  -7  12   3     1552.34     1481.55     42.99 o 
  -6  12   3       13.03       12.96      6.94 o 
  -5  12   3     2332.14     2320.43     40.75 o 
  -4  12   3      312.40      340.14     11.37 o 
  -3  12   3     1572.54     1528.30     27.90 o 
  -2  12   3      919.93      897.35     21.98 o 
  -1  12   3     2214.81     2169.34     34.63 o 
   0  12   3        6.76        9.82      6.39 o 
   1  12   3     2250.25     2218.92     44.29 o 
   2  12   3      916.67      870.83     24.70 o 
   3  12   3     1582.65     1457.43     29.35 o 
   4  12   3      312.36      307.28     12.12 o 
   5  12   3     2347.13     2389.77     43.06 o 
   6  12   3       14.59       12.74      8.23 o 
   7  12   3     1535.80     1470.53     31.47 o 
   8  12   3       18.92       17.82      7.25 o 
   9  12   3       71.00       74.39     12.31 o 
  10  12   3       91.74       73.05      9.69 o 
  -9  13   3      323.99      310.42     24.34 o 
  -8  13   3       57.44       40.38     12.18 o 
  -7  13   3       53.62       52.78     16.37 o 
  -6  13   3      187.63      164.56     15.29 o 
  -5  13   3       56.50       44.28      8.68 o 
  -4  13   3      874.02      864.33     26.86 o 
  -3  13   3      167.73      181.08      9.88 o 
  -2  13   3      368.61      392.77     17.52 o 
  -1  13   3       45.02       39.75      6.51 o 
   0  13   3      374.77      372.62     14.94 o 
   1  13   3       42.80       21.90      7.17 o 
   2  13   3      378.21      395.23     20.53 o 
   3  13   3      163.69      185.84     13.59 o 
   4  13   3      863.29      872.77     25.33 o 
   5  13   3       57.05       40.44      8.77 o 
   6  13   3      183.19      176.92     12.99 o 
   7  13   3       56.69       44.13      9.29 o 
   8  13   3       60.85       69.64      9.71 o 
   9  13   3      317.34      350.41     15.97 o 
  -7  14   3        8.07       12.90     11.46 o 
  -6  14   3      231.66      242.93     18.70 o 
  -5  14   3      146.64      153.69     14.85 o 
  -4  14   3      183.04      203.78     14.97 o 
  -3  14   3      803.72      750.06     23.26 o 
  -2  14   3      765.13      683.48     22.10 o 
  -1  14   3      194.35      195.27     11.06 o 
   0  14   3        8.92        1.47      5.91 o 
   1  14   3      195.21      192.02     12.00 o 
   2  14   3      761.63      771.68     31.80 o 
   3  14   3      810.37      811.01     26.16 o 
   4  14   3      177.07      194.03     14.14 o 
   5  14   3      142.09      162.51     12.45 o 
   6  14   3      225.90      226.39     16.98 o 
   7  14   3        5.71        2.55      8.12 o 
  -5  15   3      480.29      484.47     24.96 o 
  -4  15   3      246.96      265.06     21.79 o 
  -3  15   3      218.58      226.14     17.32 o 
  -2  15   3      338.96      315.76     24.81 o 
  -1  15   3      101.96       69.55     11.78 o 
   0  15   3       24.61       20.03      7.29 o 
   1  15   3      103.19      111.07      9.52 o 
   2  15   3      355.25      403.03     19.37 o 
   3  15   3      229.06      233.41     15.37 o 
   4  15   3      247.02      264.09     15.70 o 
   5  15   3      473.35      470.00     20.33 o 
  -1  16   3      936.95      961.03     39.75 o 
   0  16   3      179.20      191.46     20.17 o 
   1  16   3      939.06      949.02     37.43 o 
   0   0   4     1738.29     1972.21     55.99 o 
  -1   1   4     2155.22     2143.97     37.22 o 
   0   1   4     1859.64     1921.87     34.34 o 
   1   1   4     2124.80     2116.77     57.25 o 
  -2   2   4      727.47      618.77     20.78 o 
  -1   2   4      168.42      191.68      7.92 o 
   0   2   4     7375.64     7059.12     67.53 o 
   1   2   4      166.46      168.20      9.81 o 
   2   2   4      757.72      697.08     22.75 o 
  -3   3   4     1614.22     1683.56     27.01 o 
  -2   3   4      486.55      516.15     11.27 o 
  -1   3   4     2267.30     2104.61     31.42 o 
   0   3   4      258.50      263.03      7.17 o 
   1   3   4     2304.48     2177.83     27.88 o 
   2   3   4      492.80      533.79     11.32 o 
   3   3   4     1639.16     1693.36     26.00 o 
  -4   4   4     1102.00     1048.67     21.04 o 
  -3   4   4      710.23      726.96     12.34 o 
  -2   4   4     2752.66     2677.60     28.46 o 
  -1   4   4     1230.10     1253.77     17.43 o 
   0   4   4     6774.78     6539.32     64.96 o 
   1   4   4     1215.24     1234.93     21.38 o 
   2   4   4     2772.13     2655.11     27.96 o 
   3   4   4      698.44      724.85     11.15 o 
   4   4   4     1093.33     1008.82     19.45 o 
  -5   5   4     2492.32     2476.80     42.65 o 
  -4   5   4       67.47       74.51      4.60 o 
  -3   5   4     4118.07     4097.91     37.06 o 
  -2   5   4      141.33      141.90      6.00 o 
  -1   5   4      378.93      359.57      9.25 o 
   0   5   4        0.38       -2.12      4.25 o 
   1   5   4      375.87      345.55      9.90 o 
   2   5   4      142.16      125.34      5.79 o 
   3   5   4     4093.26     4002.77     36.30 o 
   4   5   4       70.06       73.50      5.37 o 
   5   5   4     2524.32     2513.79     53.30 o 
  -6   6   4       23.89       22.75      8.19 o 
  -5   6   4      192.99      182.33      7.75 o 
  -4   6   4     1638.87     1629.51     23.92 o 
  -3   6   4      720.27      719.31     14.60 o 
  -2   6   4     3467.36     3519.01     42.45 o 
  -1   6   4      324.24      331.00     10.16 o 
   0   6   4       60.36       71.70      7.99 o 
   1   6   4      331.02      341.70     11.16 o 
   2   6   4     3422.59     3350.01     40.27 o 
   3   6   4      722.70      689.67     14.56 o 
   4   6   4     1612.91     1601.70     25.28 o 
   5   6   4      200.69      194.31     10.50 o 
   6   6   4       22.68       36.10      9.66 o 
  -7   7   4       16.08       13.20      8.27 o 
  -6   7   4       62.19       60.93      6.87 o 
  -5   7   4      790.53      801.91     20.51 o 
  -4   7   4      546.39      547.26     18.83 o 
  -3   7   4     2166.22     2177.62     29.59 o 
  -2   7   4     1167.50     1226.11     21.47 o 
  -1   7   4      110.86      101.68      6.38 o 
   0   7   4      342.47      340.47     11.50 o 
   1   7   4      106.91       88.83      6.89 o 
   2   7   4     1152.52     1126.17     20.90 o 
   3   7   4     2135.45     2067.63     29.23 o 
   4   7   4      530.23      509.40     15.85 o 
   5   7   4      772.80      754.09     19.35 o 
   6   7   4       57.52       60.78      7.44 o 
   7   7   4       14.85       10.31     11.71 o 
  -8   8   4     1056.66     1090.27     34.60 o 
  -7   8   4      373.66      378.19     14.09 o 
  -6   8   4      450.25      423.92     10.79 o 
  -5   8   4      202.43      208.07     11.11 o 
  -4   8   4     2625.80     2576.34     37.42 o 
  -3   8   4      217.63      210.16      8.03 o 
  -2   8   4     1985.54     1949.16     28.54 o 
  -1   8   4        8.45       11.65      4.92 o 
   0   8   4        1.82        3.68      7.88 o 
   1   8   4        6.66        4.91      6.36 o 
   2   8   4     2045.15     1968.70     25.26 o 
   3   8   4      215.49      202.02      8.94 o 
   4   8   4     2605.37     2534.81     38.07 o 
   5   8   4      202.29      211.13     11.43 o 
   6   8   4      470.48      481.86     16.18 o 
   7   8   4      373.89      357.34     14.96 o 
   8   8   4     1035.74      990.19     34.65 o 
  -9   9   4     1070.61     1091.77     59.88 o 
  -8   9   4      326.42      281.96     17.77 o 
  -7   9   4      545.31      546.46     16.77 o 
  -6   9   4      888.22      920.24     19.55 o 
  -5   9   4     3234.70     3237.03     41.48 o 
  -4   9   4       48.02       43.38      5.07 o 
  -3   9   4      610.05      621.19     13.81 o 
  -2   9   4      202.64      219.47      9.81 o 
  -1   9   4     1240.21     1203.09     27.53 o 
   0   9   4      150.13      173.47      9.93 o 
   1   9   4     1249.38     1221.54     23.33 o 
   2   9   4      201.04      213.15     11.33 o 
   3   9   4      590.72      568.16     17.40 o 
   4   9   4       53.60       48.81      7.85 o 
   5   9   4     3190.30     3178.17     45.15 o 
   6   9   4      882.52      917.16     21.97 o 
   7   9   4      530.87      551.40     18.62 o 
   8   9   4      336.62      312.50     14.22 o 
   9   9   4     1078.81     1127.32     50.95 o 
 -10  10   4      300.14      319.72     35.32 o 
  -9  10   4       60.95       82.34     16.01 o 
  -8  10   4     1224.44     1311.62     46.28 o 
  -7  10   4      265.56      293.97     19.10 o 
  -6  10   4      265.99      267.15     17.87 o 
  -5  10   4       93.92      113.10     13.49 o 
  -4  10   4      459.59      467.62     19.21 o 
  -3  10   4      237.69      245.79      6.94 o 
  -2  10   4     1217.09     1236.10     27.56 o 
  -1  10   4      240.13      242.13     10.19 o 
   0  10   4      257.18      257.83     10.30 o 
   1  10   4      252.46      258.60     13.52 o 
   2  10   4     1236.44     1225.45     29.20 o 
   3  10   4      235.72      242.67     14.20 o 
   4  10   4      470.91      489.61     21.30 o 
   5  10   4       90.05       81.23      9.36 o 
   6  10   4      270.87      283.13     17.20 o 
   7  10   4      264.04      280.92     17.28 o 
   8  10   4     1193.03     1189.79     31.81 o 
   9  10   4       61.42       69.12     10.30 o 
  10  10   4      295.20      292.59     28.04 o 
 -10  11   4       66.89       99.83     18.58 o 
  -9  11   4      571.62      528.50     31.60 o 
  -8  11   4      235.79      236.39     22.25 o 
  -7  11   4      409.20      420.91     22.83 o 
  -6  11   4      349.26      352.88     20.47 o 
  -5  11   4      279.25      277.73     18.54 o 
  -4  11   4      286.48      288.44     13.85 o 
  -3  11   4      291.93      312.03     13.07 o 
  -2  11   4      293.04      290.81     16.29 o 
  -1  11   4      205.07      213.38     14.94 o 
   0  11   4        0.59        0.90      4.55 o 
   1  11   4      188.50      188.69      9.06 o 
   2  11   4      289.14      284.28     18.42 o 
   3  11   4      294.37      286.52     13.93 o 
   4  11   4      289.45      286.23     16.02 o 
   5  11   4      279.28      228.36     15.76 o 
   6  11   4      337.84      326.49     18.52 o 
   7  11   4      399.99      452.27     30.21 o 
   8  11   4      223.15      191.51     14.29 o 
   9  11   4      585.45      621.09     26.94 o 
  10  11   4       70.75       77.68     14.53 o 
  -9  12   4      499.19      524.32     32.07 o 
  -8  12   4      239.86      222.65     24.82 o 
  -7  12   4       94.73       96.13     15.87 o 
  -6  12   4      576.38      594.98     27.24 o 
  -5  12   4      173.42      191.20     16.55 o 
  -4  12   4       12.07        6.97      8.49 o 
  -3  12   4      121.71      108.93     11.41 o 
  -2  12   4       49.55       53.89      9.13 o 
  -1  12   4       97.87       91.65      8.18 o 
   0  12   4       14.31       13.75      8.64 o 
   1  12   4       95.78      101.33     14.30 o 
   2  12   4       45.12       45.64     10.37 o 
   3  12   4      121.12      110.27     14.15 o 
   4  12   4       14.53       17.59      9.90 o 
   5  12   4      172.75      116.67     14.99 o 
   6  12   4      576.56      638.75     25.69 o 
   7  12   4       99.08       81.46     13.74 o 
   8  12   4      224.43      238.81     16.24 o 
   9  12   4      490.81      504.86     23.65 o 
  -7  13   4      529.38      539.16     26.94 o 
  -6  13   4      174.64      145.53     14.38 o 
  -5  13   4      394.39      381.23     19.79 o 
  -4  13   4      356.75      346.82     18.54 o 
  -3  13   4      447.91      463.15     17.45 o 
  -2  13   4       92.70       71.42      9.97 o 
  -1  13   4      171.19      165.47     11.36 o 
   0  13   4      239.27      254.16     14.28 o 
   1  13   4      162.13      184.43     26.89 o 
   2  13   4       91.95       72.45     11.29 o 
   3  13   4      446.42      462.00     22.73 o 
   4  13   4      357.89      375.26     20.50 o 
   5  13   4      384.37      376.35     21.74 o 
   6  13   4      182.41      188.98     15.34 o 
   7  13   4      519.81      506.72     24.41 o 
  -5  14   4      689.61      708.52     36.43 o 
  -4  14   4      469.90      467.21     22.24 o 
  -3  14   4       88.01       74.06     10.52 o 
  -2  14   4      854.49      876.59     27.25 o 
  -1  14   4      770.72      760.47     28.14 o 
   0  14   4      105.41      112.46     14.73 o 
   1  14   4      768.39      753.54     35.68 o 
   2  14   4      867.20      857.80     30.33 o 
   3  14   4       86.68       58.24     12.35 o 
   4  14   4      467.96      467.57     22.92 o 
   5  14   4      686.37      726.58     28.93 o 
  -1  15   4      262.96      255.18     17.45 o 
   0  15   4       33.36       32.85     11.59 o 
   1  15   4      256.55      252.81     19.95 o 
   0   1   5     1658.42     1675.24     23.75 o 
  -1   2   5      203.64      201.24      8.70 o 
   0   2   5        2.98        7.51      4.06 o 
   1   2   5      197.35      200.07      8.54 o 
  -2   3   5     3384.00     3315.37     41.85 o 
  -1   3   5      133.53      131.86      7.93 o 
   0   3   5      445.70      438.53     12.08 o 
   1   3   5      131.55      131.66      7.47 o 
   2   3   5     3355.31     3340.28     33.83 o 
  -3   4   5      357.47      353.35     10.95 o 
  -2   4   5      693.01      690.43     14.24 o 
  -1   4   5     1428.83     1397.77     27.14 o 
   0   4   5        6.75        6.98      7.10 o 
   1   4   5     1458.92     1426.25     30.43 o 
   2   4   5      693.48      693.73     14.12 o 
   3   4   5      356.64      346.87     11.52 o 
  -4   5   5     1102.39     1102.32     17.92 o 
  -3   5   5     3226.61     3247.17     37.20 o 
  -2   5   5      103.54      107.85      6.26 o 
  -1   5   5       26.36       20.81      5.10 o 
   0   5   5     4294.05     4210.38     57.16 o 
   1   5   5       26.16       16.52      4.93 o 
   2   5   5      106.25      115.15      7.29 o 
   3   5   5     3242.22     3175.91     35.90 o 
   4   5   5     1156.46     1134.62     20.93 o 
  -5   6   5     3322.67     3356.98     43.19 o 
  -4   6   5      115.65      108.80      6.44 o 
  -3   6   5     2534.21     2547.41     37.31 o 
  -2   6   5      923.70      925.76     20.83 o 
  -1   6   5     4020.28     3929.66     60.29 o 
   0   6   5       51.13       46.65      7.07 o 
   1   6   5     4097.34     4008.17     45.73 o 
   2   6   5      901.22      885.80     19.28 o 
   3   6   5     2491.13     2507.05     33.73 o 
   4   6   5      112.43      131.11      8.93 o 
   5   6   5     3287.16     3182.98     47.10 o 
  -6   7   5      618.25      619.76     16.23 o 
  -5   7   5      233.07      240.46     11.18 o 
  -4   7   5     1353.37     1318.96     26.21 o 
  -3   7   5      191.64      187.44      9.17 o 
  -2   7   5      442.90      449.02     12.71 o 
  -1   7   5     1018.89     1017.29     22.85 o 
   0   7   5        9.56        6.17      4.71 o 
   1   7   5     1030.59     1033.02     20.96 o 
   2   7   5      391.33      385.37     12.62 o 
   3   7   5      200.38      176.29      7.03 o 
   4   7   5     1374.87     1343.73     23.87 o 
   5   7   5      225.75      227.89     12.19 o 
   6   7   5      609.68      597.86     19.08 o 
  -7   8   5      358.63      363.13     17.84 o 
  -6   8   5      460.76      477.52     17.20 o 
  -5   8   5       64.00       62.75      7.62 o 
  -4   8   5      566.30      564.73     15.64 o 
  -3   8   5     3315.37     3409.30     71.31 o 
  -2   8   5      485.54      488.55     14.79 o 
  -1   8   5      921.93      909.35     19.86 o 
   0   8   5       45.71       59.18      7.18 o 
   1   8   5      952.16      983.49     17.88 o 
   2   8   5      503.76      490.05     12.73 o 
   3   8   5     3343.55     3353.26     45.53 o 
   4   8   5      585.71      586.74     14.36 o 
   5   8   5       59.84       56.92      7.54 o 
   6   8   5      468.92      458.80     16.85 o 
   7   8   5      364.12      388.29     15.94 o 
  -8   9   5     1037.32     1046.91     35.64 o 
  -7   9   5      110.11      123.66     11.22 o 
  -6   9   5        4.70       -1.25      8.37 o 
  -5   9   5      597.51      615.94     22.12 o 
  -4   9   5     3248.34     3283.98     56.31 o 
  -3   9   5       32.12       20.63     10.74 o 
  -2   9   5     1877.10     1930.60     35.01 o 
  -1   9   5      291.74      293.70     11.12 o 
   0   9   5     4659.92     4659.90     62.94 o 
   1   9   5      281.25      269.52     15.70 o 
   2   9   5     1873.76     1852.25     36.47 o 
   3   9   5       32.12       31.60      5.32 o 
   4   9   5     3295.99     3312.01     60.45 o 
   5   9   5      593.00      580.02     22.12 o 
   6   9   5        7.44       16.51      9.11 o 
   7   9   5      109.77      112.93     12.04 o 
   8   9   5     1071.11     1138.40     31.74 o 
  -9  10   5      382.93      392.39     41.11 o 
  -8  10   5       26.52       17.12      9.76 o 
  -7  10   5      954.51      984.35     35.32 o 
  -6  10   5       86.23       82.44     12.49 o 
  -5  10   5      741.51      733.39     29.62 o 
  -4  10   5      283.04      270.84     18.95 o 
  -3  10   5       95.29       75.08     10.35 o 
  -2  10   5      324.60      358.38     16.07 o 
  -1  10   5     1607.81     1614.94     35.32 o 
   0  10   5      869.94      866.46     26.17 o 
   1  10   5     1588.24     1575.49     40.21 o 
   2  10   5      316.87      313.01     17.42 o 
   3  10   5       96.22       98.21     13.91 o 
   4  10   5      288.55      297.16     18.01 o 
   5  10   5      718.55      702.91     24.79 o 
   6  10   5       77.64       81.89     11.22 o 
   7  10   5      976.74      978.15     30.86 o 
   8  10   5       24.09       22.23     11.20 o 
   9  10   5      384.82      394.04     22.88 o 
  -8  11   5       52.94       45.47     14.37 o 
  -7  11   5      120.22      136.72     15.26 o 
  -6  11   5      713.32      774.13     32.15 o 
  -5  11   5      390.32      364.81     23.60 o 
  -4  11   5      444.58      428.52     24.92 o 
  -3  11   5      142.10      106.53     12.95 o 
  -2  11   5      235.35      256.79     18.41 o 
  -1  11   5       54.35       56.76     13.61 o 
   0  11   5      264.64      268.47     18.99 o 
   1  11   5       51.29       63.42     11.38 o 
   2  11   5      228.54      244.66     20.38 o 
   3  11   5      143.37      148.41     18.06 o 
   4  11   5      436.73      417.46     23.40 o 
   5  11   5      392.27      391.50     19.83 o 
   6  11   5      714.41      762.65     26.93 o 
   7  11   5      121.33      111.65     12.07 o 
   8  11   5       55.29       72.88     18.87 o 
  -6  12   5      310.14      302.18     20.61 o 
  -5  12   5      540.95      524.95     26.47 o 
  -4  12   5       67.21       62.47     12.56 o 
  -3  12   5      204.09      161.05     15.64 o 
  -2  12   5       50.19       33.65     10.10 o 
  -1  12   5     1077.90     1155.63     35.54 o 
   0  12   5      651.87      677.17     27.89 o 
   1  12   5     1054.50     1117.59     43.01 o 
   2  12   5       55.47       53.78     15.53 o 
   3  12   5      216.07      214.08     23.18 o 
   4  12   5       71.72       66.05     15.75 o 
   5  12   5      539.74      564.34     28.04 o 
   6  12   5      296.83      284.15     18.12 o 
  -4  13   5      655.79      700.28     30.97 o 
  -3  13   5      766.12      768.18     31.77 o 
  -2  13   5      905.07      932.43     31.61 o 
  -1  13   5     1015.80      941.10     36.08 o 
   0  13   5      119.87      113.92     16.20 o 
   1  13   5     1036.20     1039.12     42.47 o 
   2  13   5      905.41      862.59     39.91 o 
   3  13   5      765.38      818.08     38.05 o 
   4  13   5      674.13      718.57     36.10 o 
   0   0   6      667.74      546.01     32.72 o 
  -1   1   6     2095.69     2043.96     47.19 o 
   0   1   6       41.38       43.30      7.69 o 
   1   1   6     2066.20     2010.69     55.56 o 
  -2   2   6     1990.42     1958.65     42.44 o 
  -1   2   6      263.93      266.87     11.06 o 
   0   2   6     2402.77     2393.15     43.73 o 
   1   2   6      264.58      262.68     18.45 o 
   2   2   6     2024.91     1831.28     46.73 o 
  -3   3   6      967.10      960.10     27.50 o 
  -2   3   6        0.47       -1.91      4.88 o 
  -1   3   6     1382.94     1420.40     25.86 o 
   0   3   6       64.34       41.97      6.20 o 
   1   3   6     1355.57     1344.25     31.87 o 
   2   3   6        0.31        0.30      7.18 o 
   3   3   6     1001.65     1026.45     28.74 o 
  -4   4   6      443.47      445.29     27.35 o 
  -3   4   6      127.28      112.03      8.94 o 
  -2   4   6      200.29      190.98      9.60 o 
  -1   4   6       70.57       67.26      6.91 o 
   0   4   6     1524.31     1472.12     29.64 o 
   1   4   6       75.86       61.31      6.98 o 
   2   4   6      201.73      211.34     12.38 o 
   3   4   6      124.26      113.41      7.41 o 
   4   4   6      439.83      446.66     19.11 o 
  -5   5   6      271.48      240.60     22.50 o 
  -4   5   6      309.71      312.02     11.84 o 
  -3   5   6     1069.73     1057.90     24.16 o 
  -2   5   6      126.42      123.44      7.40 o 
  -1   5   6     2114.28     2085.35     35.42 o 
   0   5   6      243.60      238.31     11.37 o 
   1   5   6     2059.69     1979.89     32.74 o 
   2   5   6      120.14      126.10      9.33 o 
   3   5   6     1084.50     1081.21     20.97 o 
   4   5   6      305.04      312.70     12.39 o 
   5   5   6      239.44      216.90     19.40 o 
  -6   6   6     1298.34     1267.19     48.46 o 
  -5   6   6       86.54       77.70      9.84 o 
  -4   6   6     1680.23     1733.14     39.65 o 
  -3   6   6      152.64      160.74     11.66 o 
  -2   6   6      612.94      627.23     19.53 o 
  -1   6   6       75.32       63.92      6.93 o 
   0   6   6        7.77        3.81      6.98 o 
   1   6   6       75.47       69.45      7.25 o 
   2   6   6      623.91      650.88     17.84 o 
   3   6   6      159.70      163.18     10.49 o 
   4   6   6     1661.11     1688.35     31.54 o 
   5   6   6       85.62      113.70     12.08 o 
   6   6   6     1300.74     1276.77     42.07 o 
  -7   7   6      486.00      511.16     31.29 o 
  -6   7   6      129.85      123.14     12.11 o 
  -5   7   6     1073.00     1062.80     26.69 o 
  -4   7   6       87.80       89.76     14.45 o 
  -3   7   6      415.21      395.07     16.69 o 
  -2   7   6      452.81      417.16     18.08 o 
  -1   7   6     1655.20     1629.35     33.00 o 
   0   7   6      737.97      740.62     19.16 o 
   1   7   6     1647.48     1611.86     31.25 o 
   2   7   6      461.68      445.97     15.87 o 
   3   7   6      426.68      423.79     15.35 o 
   4   7   6       89.33       93.63      9.82 o 
   5   7   6     1066.98     1079.05     27.14 o 
   6   7   6      129.45      142.00     11.36 o 
   7   7   6      467.95      452.47     25.50 o 
  -8   8   6       89.20       89.33     31.81 o 
  -7   8   6        4.70        7.65      8.25 o 
  -6   8   6      866.25      904.52     29.46 o 
  -5   8   6      254.93      265.10     16.51 o 
  -4   8   6       20.30       21.31      7.11 o 
  -3   8   6       70.11       81.28      9.25 o 
  -2   8   6       82.09       91.65      9.57 o 
  -1   8   6       96.78       86.17      8.07 o 
   0   8   6     1651.98     1601.45     32.89 o 
   1   8   6       96.42       91.25      9.96 o 
   2   8   6       87.60       72.82      8.95 o 
   3   8   6       73.04       94.09     12.43 o 
   4   8   6       18.92       13.81      8.47 o 
   5   8   6      248.24      286.07     18.28 o 
   6   8   6      869.58      894.57     32.79 o 
   7   8   6        4.62        3.48     11.37 o 
   8   8   6       80.95       76.44     18.34 o 
  -8   9   6       56.83       73.58     20.78 o 
  -7   9   6       77.59      104.52     14.50 o 
  -6   9   6      184.25      196.85     17.42 o 
  -5   9   6      210.08      207.55     17.45 o 
  -4   9   6      230.87      244.83     13.77 o 
  -3   9   6      569.96      602.70     20.87 o 
  -2   9   6       88.36       85.84      9.47 o 
  -1   9   6      218.71      233.60     13.36 o 
   0   9   6       15.90       14.25      7.76 o 
   1   9   6      213.85      216.30     13.62 o 
   2   9   6       87.03       94.58     12.09 o 
   3   9   6      564.34      532.28     24.22 o 
   4   9   6      225.71      212.97     18.05 o 
   5   9   6      235.75      255.50     19.99 o 
   6   9   6      193.65      182.50     15.03 o 
   7   9   6       72.05       79.96     14.54 o 
   8   9   6       57.38       89.95     16.38 o 
  -6  10   6      685.19      731.61     31.98 o 
  -5  10   6       38.46       45.87     15.47 o 
  -4  10   6      275.81      274.79     19.70 o 
  -3  10   6      323.84      316.90     17.91 o 
  -2  10   6      535.88      526.88     23.05 o 
  -1  10   6      305.14      272.81     16.83 o 
   0  10   6     1240.30     1220.71     37.22 o 
   1  10   6      305.52      283.04     27.20 o 
   2  10   6      524.59      491.31     23.76 o 
   3  10   6      324.56      356.96     20.44 o 
   4  10   6      282.32      281.16     19.00 o 
   5  10   6       38.90       41.78     12.32 o 
   6  10   6      693.93      765.32     30.70 o 
  -5  11   6      525.26      503.07     26.99 o 
  -4  11   6      213.81      191.51     18.70 o 
  -3  11   6      139.19      156.01     14.35 o 
  -2  11   6      121.08      122.49     12.24 o 
  -1  11   6     1017.50     1121.12     35.40 o 
   0  11   6       11.47       -0.93     10.71 o 
   1  11   6     1001.26     1002.80     37.14 o 
   2  11   6      117.78       91.69     13.92 o 
   3  11   6      134.08      129.90     18.11 o 
   4  11   6      209.09      212.21     17.30 o 
   5  11   6      513.93      598.88     27.24 o 
  -2  12   6      185.84      195.34     16.85 o 
  -1  12   6      227.89      205.14     17.50 o 
   0  12   6     1881.26     1868.58     52.46 o 
   1  12   6      230.25      205.96     19.30 o 
   2  12   6      181.69      176.61     17.66 o 
   0   1   7      513.80      495.97     23.25 o 
  -1   2   7      664.73      628.00     22.06 o 
   0   2   7     1053.48      921.02     28.53 o 
   1   2   7      666.55      643.94     22.50 o 
  -2   3   7     1207.41     1263.52     29.76 o 
  -1   3   7      463.38      444.10     18.75 o 
   0   3   7      373.48      346.10     17.91 o 
   1   3   7      467.12      423.69     17.20 o 
   2   3   7     1204.70     1216.75     28.43 o 
  -3   4   7      107.11      109.27     12.73 o 
  -2   4   7      128.05      134.55     11.74 o 
  -1   4   7     1832.91     1784.59     41.89 o 
   0   4   7       16.25       13.94     10.50 o 
   1   4   7     1822.14     1792.30     36.97 o 
   2   4   7      129.11      107.11      9.87 o 
   3   4   7      107.91      103.70      9.46 o 
  -4   5   7     2226.79     2191.96     48.80 o 
  -3   5   7      169.51      168.55     13.76 o 
  -2   5   7      517.43      514.16     22.61 o 
  -1   5   7        2.79        4.35      9.26 o 
   0   5   7        6.37       14.49      9.16 o 
   1   5   7        2.71       -0.23      8.95 o 
   2   5   7      511.74      545.20     20.61 o 
   3   5   7      167.50      191.77     13.77 o 
   4   5   7     2261.24     2329.69     49.89 o 
  -5   6   7      102.54      104.58     12.34 o 
  -4   6   7      142.92      137.12     13.06 o 
  -3   6   7      431.54      435.42     21.41 o 
  -2   6   7       84.30       73.33     10.91 o 
  -1   6   7      556.81      538.44     22.84 o 
   0   6   7      421.40      446.51     19.03 o 
   1   6   7      550.32      559.96     21.07 o 
   2   6   7       81.60       83.06     10.25 o 
   3   6   7      409.10      424.90     20.89 o 
   4   6   7      145.13      175.55     14.51 o 
   5   6   7      105.30      116.09     13.47 o 
  -6   7   7      483.77      527.25     24.08 o 
  -5   7   7        8.42       26.43     13.94 o 
  -4   7   7      649.65      674.13     28.25 o 
  -3   7   7      116.89      158.60     15.08 o 
  -2   7   7      944.33      998.85     31.61 o 
  -1   7   7       23.57       22.81      9.53 o 
   0   7   7      714.98      718.73     22.73 o 
   1   7   7       25.10       38.58     10.98 o 
   2   7   7      934.10      945.93     31.95 o 
   3   7   7      115.21      117.18     14.09 o 
   4   7   7      654.67      736.54     28.72 o 
   5   7   7        7.73       27.31      9.79 o 
   6   7   7      476.15      552.09     31.29 o 
  -5   8   7      260.51      285.59     20.90 o 
  -4   8   7      577.08      612.21     33.78 o 
  -3   8   7     2290.81     2513.10     53.36 o 
  -2   8   7      205.83      209.69     13.92 o 
  -1   8   7      142.45      125.62     15.40 o 
   0   8   7      268.59      259.53     15.09 o 
   1   8   7      142.40      144.84     14.58 o 
   2   8   7      200.89      194.15     16.91 o 
   3   8   7     2279.93     2408.37     54.34 o 
   4   8   7      575.50      575.56     25.84 o 
   5   8   7      266.74      338.38     23.95 o 
  -3   9   7       59.88       74.35     13.27 o 
  -2   9   7      556.35      583.60     27.96 o 
  -1   9   7      497.03      486.14     27.83 o 
   0   9   7      683.88      772.52     32.34 o 
   1   9   7      501.41      543.76     27.58 o 
   2   9   7      539.23      570.36     26.18 o 
   3   9   7       57.37       55.73     21.49 o 
   0   0   8       24.52       33.70     27.18 o 
  -1   1   8     1910.76     2000.82     66.18 o 
   0   1   8       11.13        8.73      9.63 o 
   1   1   8     1909.63     1965.89     56.87 o 
  -2   2   8      320.37      405.98     27.95 o 
  -1   2   8       14.94       27.66      9.86 o 
   0   2   8      566.85      591.97     24.91 o 
   1   2   8       14.25       25.80      8.84 o 
   2   2   8      315.39      344.86     23.52 o 
  -3   3   8     2298.71     2294.70     74.11 o 
  -2   3   8       28.04       38.42     10.16 o 
  -1   3   8      263.06      255.07     16.27 o 
   0   3   8        1.80       10.59     12.20 o 
   1   3   8      258.52      263.03     15.24 o 
   2   3   8       29.74       20.02      8.42 o 
   3   3   8     2297.67     2292.41     60.58 o 
  -4   4   8      297.73      286.35     26.45 o 
  -3   4   8       10.30       23.91     10.40 o 
  -2   4   8       79.37       69.12     10.38 o 
  -1   4   8       28.80       34.69     11.11 o 
   0   4   8      400.12      380.14     17.96 o 
   1   4   8       29.02       23.89      9.49 o 
   2   4   8       84.93       90.86     17.98 o 
   3   4   8        8.83       30.56     12.87 o 
   4   4   8      295.70      268.96     36.50 o 
  -3   5   8      128.13      143.19     14.46 o 
  -2   5   8      191.43      230.04     17.11 o 
  -1   5   8     1022.01     1046.23     33.72 o 
   0   5   8      100.91      115.22     15.30 o 
   1   5   8     1016.95     1046.18     39.03 o 
   2   5   8      193.10      204.17     19.07 o 
   3   5   8      133.76      150.17     17.71 o 
                                                 
